# Supplementary material for: Rev–Rev Response Element Activity Selection Bias at the Human Immunodeficiency Virus Transmission Bottleneck
Source: Open Forum Infect Dis. 2023 Sep 29;10(10):ofad486. doi: 10.1093/ofid/ofad486 (PMC10580148; doi:10.1093/ofid/ofad486)
Supplement: ofad486_Supplementary_Data [file ofad486_supplementary_data.zip]

Archive with 4 entries (4 files):
- OFID revision supplemental methods and figures.pdf
- Table S1.pdf
- Table S2.pdf
- Table S3.pdf
